# Supplementary material for: Polymorphism and Conformational Equilibrium of Nitro-Acetophenone in Solid State and under Matrix Conditions
Source: Molecules. 2021 May 22;26(11):3109. doi: 10.3390/molecules26113109 (PMC8197010; doi:10.3390/molecules26113109)
Supplement: Supplementary file 1 [file molecules-26-03109-s001.zip]

Archive with 1 entries (1 files):
- molecules-1236445-supplementary.pdf
